# Supplementary material for: Physiological and proteomic analyses revealed the response mechanisms of two different drought-resistant maize varieties
Source: BMC Plant Biol. 2021 Nov 4;21:513. doi: 10.1186/s12870-021-03295-w (PMC8567644; doi:10.1186/s12870-021-03295-w)
Supplement: Supplementary file 1 — Additional file 1: Table S1. Drought-responsive maize seedling leaf proteins observed specifically in tolerant variety SD609 and sensitive variety SD902, respectively; Differentially expressed proteins shared by two varieties under drought stress. Table S2. Corresponding genes of drought-stress responsive maize leaf identified proteins specific primers sequence. [file 12870_2021_3295_MOESM1_ESM.zip]

Archive with 4 entries (4 files):
- Table S1.xlsx
- __MACOSX/._Table S1.xlsx
- Table S2.xlsx
- __MACOSX/._Table S2.xlsx
