# Supplementary material for: Physiological and proteomic analyses revealed the response mechanisms of two different drought-resistant maize varieties
Source: BMC Plant Biol. 2021 Nov 4;21:513. doi: 10.1186/s12870-021-03295-w (PMC8567644; doi:10.1186/s12870-021-03295-w)
Supplement: Supplementary file 1 — Additional file 1: Table S1. Drought-responsive maize seedling leaf proteins observed specifically in tolerant variety SD609 and sensitive variety SD902, respectively; Differentially expressed proteins shared by two varieties under drought stress. Table S2. Corresponding genes of drought-stress responsive maize leaf identified proteins specific primers sequence. [file 12870_2021_3295_MOESM1_ESM.zip › Table S1.xlsx]

## Sheet: SD609-proteins
Drought-responsive maize seedling leaf proteins observed specifically in tolerant variety SD609
No.	Protein.ID	Description	Regulated.Stage	Fold Change	P value
1	A0A1D6GEW7	Mg-protoporphyrin IX chelatase	Down	0.65872	0.0202859
2	K7USR3	Magnesium-protoporphyrin IX monomethyl ester [oxidative] cyclase chloroplastic	Down	0.59723	5.13e-06
3	A0A096RG04	SOUL heme-binding family protein	Up	1.58596	0.0187618
4	A0A1D6KNA6	Chlorophyll a-b binding protein,chloroplastic	Down	0.5506	0.00421094
5	K7TWD9	Chlorophyll a-b binding protein,chloroplastic	Down	0.6088	4.1e-05
6	B4FJG1	Chlorophyll a-b binding protein,chloroplastic	Down	0.45368	5.87e-05
7	O24561	Chlorophyll a-b binding protein,chloroplastic	Down	0.46271	6.98e-05
8	A0A096QRW1	Chlorophyll a-b binding protein,chloroplastic	Down	0.5414	0.000153928
9	B4FV94	Chlorophyll a-b binding protein,chloroplastic	Down	0.60391	4.53e-05
10	B4FRJ4	Photosystem II 11 kD protein	Up	1.52638	5.91e-06
11	A0A1D6N672	Photosystem II subunit PsbS1	Down	0.63458	1.96e-05
12	C0P7G8	Photosystem II repair protein PSB27-H1 chloroplastic	Up	1.52525	3.36e-06
13	B6T3B2	Oxygen evolving complex 33kDa subunit	Up	1.63967	2.92e-07
14	A0A1D6F9C2	Oxygen-evolving enhancer protein 2-1 chloroplastic	Up	1.57005	1.24e-05
15	A0A1D6GU53	Oxygen-evolving enhancer protein 1-1 chloroplastic	Up	1.63558	1.98e-07
16	B4FSD8	Cytochrome b6-f complex iron-sulfur subunit	Up	1.58453	4.73e-05
17	B6SSB9	Plastocyanin	Up	1.74631	0.00350911
18	B6TH55	Photosystem I reaction center subunit IV A	Up	1.6769	8.19e-06
19	A0A1D6HY75	Photosystem I reaction center subunit IV A	Up	1.62619	1.28e-05
20	B6TR16	Photosystem I reaction center subunit psaK	Down	0.53498	1.88e-06
21	B4G1K9	Photosystem I reaction center subunit V	Down	0.64087	3.16e-07
22	B6U534	Photosystem I reaction center subunit V	Down	0.66225	7.07e-05
23	P04967	Photosystem I P700 chlorophyll a apoprotein A2	Down	0.58499	3.21e-05
24	P27787	Ferredoxin-1,chloroplastic	Up	1.86737	0.00716618
25	B1P758	Ferredoxin	Up	1.54425	0.006554
26	O80429	Ferredoxin-2,chloroplastic	Up	1.73276	4.52e-05
27	B4FCL1	Plastocyanin	Up	1.6518	0.000445823
28	C0P6Z6	ATP synthase subunit delta chloroplastic	Up	1.68658	7.54e-06
29	A0A1D6HKL3	ATP synthase chloroplast subunit1	Up	1.66041	3e-07
30	P69449	ATP synthase subunit c,chloroplastic	Down	0.38808	1.59e-06
31	P17344	ATP synthase subunit a,chloroplastic	Down	0.65936	0.000566654
32	K7VCJ9	Phosphoenolpyruvate carboxylase 3	Down	0.65973	0.000282326
33	Q9SAZ6	Phosphoenolpyruvate carboxylase	Down	0.576	1.12e-06
34	P51059	Phosphoenolpyruvate carboxylase 2	Down	0.65403	0.000217365
35	A0A1D6H603	Phosphoenolpyruvate carboxylase2	Down	0.48073	0.00090788
36	A0A1D6QPS9	Phosphoenolpyruvate carboxylase isoform 1	Down	0.56547	2.35e-05
37	A0A1D6QPU0	Phosphoenolpyruvate carboxylase isoform 1	Down	0.58417	1.98e-06
38	A0A1D6I1V3	Phosphoenolpyruvate carboxylase3	Down	0.65403	0.000217365
39	A0A1D6QPT3	Phosphoenolpyruvate carboxylase isoform 1	Down	0.4978	0.000115266
40	Q43267	PEP carboxylase	Down	0.60761	1.29e-06
41	K7TXW7	Thioredoxin M-type, chloroplastic	Up	1.55399	1.04e-06
42	Q41864	Thioredoxin M-type, chloroplastic	Up	1.52188	1.69e-06
43	B4FV29	Thioredoxin M-type	Up	1.74885	1.41e-06
44	A0A1D6IV10	Thioredoxin	Up	1.55295	1.79e-06
45	B1PEY4	Superoxide dismutase [Cu-Zn]	Up	2.38721	7.9e-07
46	B4FM07	2-Cys peroxiredoxin BAS1 chloroplastic	Up	1.51615	2.64e-06
47	C4J9M7	2-Cys peroxiredoxin BAS1 chloroplastic	Up	1.5335	2.69e-06
48	B4FN24	Peroxiredoxin	Up	1.63262	0.00138418
49	A0A1D6LYW3	Peroxidase	Up	1.73336	0.000276161
50	C4J6E4	Peroxidase	Up	2.90468	0.000139894
51	A0A1D6IMZ9	Peroxidase	Up	1.74484	0.00333108
52	B4FVT1	Peroxidase	Up	1.55288	0.000630813
53	A0A1D6L6U6	Glutathione transferase5	Up	1.60387	0.0003576
54	P24632	17.8 kDa class II heat shock protein	Up	1.83385	0.0100744
55	A0A1D6F848	Heat shock 70 kDa protein 14	Up	1.60638	0.000502185
56	P08530	30S ribosomal protein S8,chloroplastic	Down	0.66615	2.5e-06
57	B4FBY5	40S ribosomal protein S23	Down	0.50908	3.99e-05
58	A0A1D6PHK8	40S ribosomal protein S23-2	Down	0.53288	0.00097991
59	A0A1D6MME2	40S ribosomal protein S8-1	Down	0.66359	0.0139737
60	A0A1D6GTP1	50S ribosomal protein L24 chloroplastic	Down	0.64663	0.00189718
61	P06589	50S ribosomal protein L22,chloroplastic	Down	0.51789	4.18e-05
62	B4FLS7	Ribosome-recycling factor chloroplastic	Up	1.53277	0.0218011
63	C0PLX3	Ribosome-recycling factor chloroplastic	Up	1.62184	0.00426393
64	A0A1D6PX24	Ribosome-recycling factor chloroplastic	Up	1.65283	0.0112025
65	A0A1D6HEW0	Ribosomal protein L19	Down	0.57802	0.00466746
66	B4FZV7	Ribosomal protein L19	Down	0.5468	2.32e-05
67	B6TPG0	Elongation factor Tu	Down	0.64744	9.68e-06
68	C0P699	Elongation factor Tu	Down	0.63002	3.59e-06
69	A0A1D6P7V7	Cytochrome c oxidase subunit 6b-1	Up	1.60962	0.00376832
70	B4FCQ4	Cytochrome c oxidase subunit	Up	1.71819	0.000358382
71	A0A1D6KKS1	Peptidylprolyl isomerase	Up	1.62946	0.00691848
72	A0A1D6EPF0	Pentatricopeptide repeat-containing protein mitochondrial	Up	1.81292	0.00111862
73	A0A1D6EPE8	Pentatricopeptide repeat-containing protein mitochondrial	Up	1.85012	0.000765967
74	A0A1D6E9S6	RmlC-like cupins superfamily protein	Up	1.64304	0.000110139
75	A0A1D6HBA0	ATATH13	Up	2.65237	0.012701
76	A0A1D6NNV9	Alpha/beta-Hydrolases superfamily protein	Up	1.52786	0.023984
77	Q5QJA2	Harpin binding protein 1	Up	1.51837	5.76e-05
78	A0A1D6NIX8	SWIB domain-containing protein	Up	5.68182	0.0225227
79	K7UU06	Calmodulin protein 2,touch-induced	Up	1.70369	0.000347289
80	B4FRR1	Soluble inorganic pyrophosphatase 6 chloroplastic	Up	1.56754	3.29e-06
81	A0A1D6HTN9	Acidic endochitinase	Up	1.63732	0.0183976
82	A0A1D6JKW8	Nonspecific lipid-transfer protein	Up	1.6493	1.57e-06
83	A0A1D6K4M8	Non-specific lipid transfer protein-like 1	Up	1.56824	0.000257167
84	K7UIX3	Putative plastid-lipid-associated protein 2 chloroplastic	Up	1.5627	0.00013427
85	Q9ST25	Cortical cell-delineating protein	Up	1.69471	0.000175027
86	A0A1D6JZU3	Pathogenesis-related protein 10	Up	1.59113	7.56e-05
87	A0A1D6IF83	Peroxisomal isocitrate dehydrogenase [NADP]	Up	1.55526	0.00046138
88	A0A1D6HZI0	RNA-binding protein CP31B chloroplastic	Up	1.63878	8.22e-06
89	P13867	Alpha-amylase/trypsin inhibitor	Up	1.50466	0.0369189
90	A0A1D6MMA1	Bowman-Birk type wound-induced proteinase inhibitor WIP1	Up	1.62172	0.0078707
91	B4FZN2	NAD(P)-linked oxidoreductase superfamily protein	Up	1.5318	7.36e-07
92	B4FU98	Thylakoid lumenal 16.5 kDa protein chloroplastic	Up	1.61315	1.57e-06
93	K7UT98	Thylakoid lumenal 17.9 kDa protein chloroplastic	Up	1.5513	0.00763172
94	A0A1D6E4T8	Putative beta-D-xylosidase 6	Up	1.6658	0.000397826
95	B4FUR2	Cysteine-rich repeat secretory protein 55	Up	1.68737	0.00190568
96	B6U5I1	Peptidyl-prolyl cis-trans isomerase	Up	1.61586	1.69e-05
97	B6TV55	Stem 28 kDa glycoprotein	Up	1.69629	9.94e-05
98	C0PNX6	Bowman-Birk type bran trypsin inhibitor	Up	1.83086	5.27e-05
99	B6SQL3	Copper transport protein CCH	Up	1.52697	0.0291894
100	A0A1D6IZQ8	Acyl-CoA-binding protein1	Up	1.52658	1.32e-08
101	B4FMV3	V-type proton ATPase subunit G	Up	1.50318	0.000265014
102	B4FLH6	NADH-ubiquinone oxidoreductase B18 subunit	Up	1.81543	0.0004767
103	B6U3H3	CP12-1	Up	1.60434	5.67e-05
104	A0A1D6IPN9	Phospholipase D	Down	0.57425	0.00361456
105	B6SI77	F1N21.17	Down	0.60314	0.0191564
106	A0A1D6N534	Lipoxygenase	Down	0.57995	0.00916371
107	A0A1D6N531	Lipoxygenase	Down	0.60526	0.000157784
108	A0A1D6N521	Lipoxygenase	Down	0.66485	0.0459111
109	B4FB81	Fasciclin-like arabinogalactan protein 6	Down	0.62222	0.000253162
110	C0PDS1	Plastidal glycolate/glycerate translocator 1 chloroplastic	Down	0.61119	0.000394944
111	P11647	NAD(P)H-quinone oxidoreductase chain 4,chloroplastic	Down	0.55719	4.9e-05
112	P49133	Triose phosphate/phosphate translocator,chloroplastic	Down	0.56128	2.13e-05
113	A0A1D6DZU3	Cinnamyl alcohol dehydrogenase1	Down	0.66292	0.0256535
114	A0A1D6ELB5	Dolichyl-diphosphooligosaccharide--protein glycosyltransferase 48 kDa subunit	Down	0.61913	2.87e-05
115	C0PDM0	Pyrophosphate-energized vacuolar membrane proton pump 1	Down	0.62397	0.00126847
116	Q768R5	Oxo-glutarate/malate transporter1	Down	0.47041	2.47e-05
117	A0A1D6KFJ3	Inorganic H pyrophosphatase family protein	Down	0.58046	0.0115176
118	B8A390	Vacuolar-type H+-pyrophosphatase5	Down	0.6506	0.00301333
119	A0A1D6H2R4	Vacuolar H+-translocating inorganic pyrophosphatase	Down	0.65837	2.27e-05
120	A0A1D6QHF8	2-isopropylmalate synthase B	Down	0.62331	0.00350095
121	A0A1D6EIB6	2-isopropylmalate synthase 1 chloroplastic	Down	0.66192	0.000265375
122	A0A096RZN2	Carbonic anhydrase1	Down	0.48382	1.11e-06
123	C0PHG6	Dicarboxylic acid transporter1	Down	0.5903	0.000112609
124	A0A1D6HVY7	Dolichyl-diphosphooligosaccharide--protein glycosyltransferase 48 kDa subunit	Down	0.61913	2.87e-05
125	A0A1D6KW12	Stress enhanced protein 1 chloroplastic	Down	0.64194	6.45e-06
126	A0A1D6QSF3	Cullin-associated NEDD8-dissociated protein 1	Down	0.64378	0.0312556
127	O49010	Herbicide safener binding protein	Down	0.63759	0.000176437
128	B6SR19	16kDa membrane protein	Down	0.63685	3.68e-05
129	A0A1D6I905	Inactive LRR receptor-like serine/threonine-protein kinase BIR2	Down	0.63514	0.0206778
130	C0P317	Phosphoenolpyruvate/phosphate translocator 1 chloroplastic	Down	0.60273	0.000391406
131	P46620	NAD(P)H-quinone oxidoreductase subunit 5,chloroplastic	Down	0.53556	2.83e-06
132	A0A1D6I1I1	Plastid phosphate/phosphoenolpyruvate translocator2	Down	0.59263	0.010651
133	A0A1D6I1I2	Plastid phosphate/phosphoenolpyruvate translocator2	Down	0.54726	0.000597732
134	A0A1D6PHG2	SecY protein transport family protein	Down	0.57844	0.00960804
135	A0A1D6L5Q5	SecY protein transport family protein	Down	0.65173	0.00699484
136	C4J5Y0	Zinc finger (C3HC4-type RING finger) family protein	Down	0.60961	0.00506184
137	A0A1D6M2S4	Putative WRKY DNA-binding domain superfamily protein	Down	0.6106	0.000899478
138	C0P441	Carbonic anhydrase	Down	0.60113	8.65e-07
139	A0A1D6NHQ1	Carbonic anhydrase	Down	0.65109	0.000338019
140	A0A1D6NHQ7	Carbonic anhydrase	Down	0.56046	4.7e-06
141	A0A1D6FI90	Pyrophosphate-energized vacuolar membrane proton pump 1	Down	0.64965	0.00300556
142	A0A1D6DZA4	Germin-like protein	Up	1.63362	0.00516295
143	B6U463	Subtilisin-chymotrypsin inhibitor-2A	Up	1.88641	0.000358549
144	A0A1D6EKT0	Leucine aminopeptidase 2 chloroplastic	Up	1.50347	0.000661956
145	B4FQG0	Hydrogen peroxide-induced 1	Up	1.93459	0.0038117
146	B6SLA2	AT3g10020/T22K18_16-like protein	Up	1.67513	0.00171988
147	A0A1D6JMW2	LysM domain-containing GPI-anchored protein 2	Up	1.85733	0.0233819
148	Q29SB6	Pathogenesis-related protein 10	Up	1.64292	0.00190133
149	A0A1D6HG23	TPR_REGION domain-containing protein	Up	1.58779	0.00016064
150	A0A1D6GDM6	DPP6 N-terminal domain-like protein	Up	1.52141	5.86e-06
151	C0P9V2	Dehydroascorbate reductase	Up	1.59035	0.000491188
152	P80627	Unknown protein from spot 443 of 2D-PAGE of etiolated coleoptile (Fragment)	Up	1.55746	0.00239122
153	A0A1D6FDQ8	Uncharacterized protein	Down	0.52513	2.22e-05
154	A0A1D6ECV8	Uncharacterized protein	Up	5.68182	0.0225227
155	A0A1D6HUR0	Uncharacterized protein	Up	1.65953	0.0104175
156	A0A1D6GVY6	Uncharacterized protein	Down	0.66432	0.000861519
157	A0A3B6UD72	Uncharacterized protein	Down	0.57139	3.16e-06
158	A0A1D6NKR8	Uncharacterized protein	Down	0.64784	0.000168673
159	C0HH23	Uncharacterized protein family (UPF0114)	Down	0.57687	0.00714407

## Sheet: SD902-proteins
Drought-responsive maize seedling leaf proteins observed specifically in sensitive variety SD902
No.	Protein.ID	Description	Regulated.Stage	Fold change	P value
1	A0A1D6L5H8	Ferredoxin--NADP reductase leaf isozyme 1 chloroplastic	Down	0.56427	0.000708145
2	A0A1D6N0R1	Ferredoxin--NADP reductase, chloroplastic	Down	0.64706	1.43e-06
3	B4FUM2	Ferredoxin--NADP reductase, chloroplastic	Down	0.65664	3.1e-06
4	A0A1D6IRH5	Ferredoxin--NADP reductase leaf isozyme 1 chloroplastic	Down	0.56427	0.000708145
5	A0A1D6K2B5	Uroporphyrinogen decarboxylase	Down	0.66591	0.0186679
6	O81220	Uroporphyrinogen decarboxylase, chloroplastic	Down	0.65829	9.64e-06
7	D3G6F2	Geranylgeranyl pyrophosphate synthase4	Down	0.58916	0.00161291
8	C0PCY5	Chlorophyllase-1	Down	0.63482	0.0013174
9	A0A1D6M428	Pyruvate orthophosphate dikinase1	Down	0.60096	6.81e-06
10	A0A1D6M424	Pyruvate orthophosphate dikinase1	Down	0.62095	1.65e-06
11	A0A1D6FQG3	Pyruvate orthophosphate dikinase2	Down	0.61278	0.00115595
12	A0A1D6FQF0	Pyruvate orthophosphate dikinase2	Down	0.62297	0.00224621
13	A0A1D6M414	Pyruvate, phosphate dikinase	Down	0.61457	0.00103117
14	P11155	Pyruvate, phosphate dikinase 1	Down	0.62023	6.33e-07
15	A0A1D6FQE4	Pyruvate, phosphate dikinase	Down	0.62293	5.25e-06
16	A0A1D6NT54	Sucrose synthase 1	Up	1.89991	0.00930379
17	A0A1D6NT56	Sucrose synthase	Up	1.9451	0.016925
18	A0A1D6NT59	Sucrose synthase	Up	1.93604	0.0297116
19	A0A1D6K2G5	Sucrose synthase	Up	1.69682	0.00038088
20	A0A1D6P848	Sucrose synthase	Up	1.63901	0.00131364
21	A0A1D6K2D7	Sucrose synthase	Up	1.73448	0.0201478
22	C3UZ63	HSP protein	Up	1.5868	7.41e-06
23	A0A1D6MLV9	Heat shock protein17.2	Up	1.67218	0.00199466
24	A0A1D6PDJ3	Heat shock 70 kDa protein 5	Up	1.54798	3.3e-06
25	K7VJF3	Heat shock 70 kDa protein 5	Up	1.59782	2.37e-05
26	A0A1D6I6T8	Heat shock protein 90-2	Up	1.60149	5.11e-06
27	A0A1D6ES19	Heat shock protein 90-2	Up	1.54559	1.8e-05
28	A0A1D6KID1	Heat shock protein 90-2	Up	1.6056	5.12e-06
29	C0P4Q3	Heat shock protein 90 kDa	Up	1.83858	1.34e-06
30	C0PDC7	Chaperone protein ClpB1	Up	1.64085	3.89e-05
31	A0A1D6EHV8	Protein kinase family protein	Down	0.56518	0.00142162
32	A0A1D6K996	ATP-dependent DNA helicase	Up	1.60152	3.71e-05
33	A0A1D6MSC2	ATP-dependent DNA helicase	Up	1.60152	3.71e-05
34	A0A1D6KL30	Sorbitol dehydrogenase	Up	1.52507	0.00418428
35	A0A1D6I5N8	Protein disulfide isomerase8	Up	1.51133	0.000529964
36	A0A1D6EB22	Abscisic acid stress ripening3	Up	2.01916	2.79e-06
37	B4FKG5	Abscisic acid stress ripening1	Up	1.57199	0.000417192
38	B4G1H1	Dehydrin COR410	Up	2.20063	0.0060379
39	C4J477	Dehydrin3	Up	2.83062	0.00511886
40	A0A1D6EBZ5	Pyrophosphate-energized vacuolar membrane proton pump 1	Up	1.7164	0.000577583
41	A0A1D6K591	1-phosphatidylinositol-3-phosphate 5-kinase FAB1B	Down	0.41326	0.000357456
42	A0A1D6K598	1-phosphatidylinositol-3-phosphate 5-kinase FAB1B	Down	0.41326	0.000357456
43	A0A1D6PZP9	Putative 1-phosphatidylinositol-4-phosphate 5-kinase/ zinc ion binding family	Down	0.42271	0.0131794
44	B4G1R9	Glutamyl-tRNA(Gln) amidotransferase subunit C, chloroplastic/mitochondrial	Up	1.76852	0.0243916
45	A0A1D6GWE1	Shepherd-like1	Up	1.6134	1.33e-05
46	A0A1D6GPC5	Putative UDP-arabinopyranose mutase 5	Up	1.60152	3.71e-05
47	A0A1D6MIP4	1-aminocyclopropane-1-carboxylate oxidase	Up	1.72753	0.00118037
48	A0A1D6NUP6	Thiol protease SEN102	Up	4.21573	0.0095576
49	K7TZ17	Glycosyltransferase	Up	1.87567	0.0036119
50	A0A1D6LMX0	Endoplasmin-like protein	Up	1.60282	1.48e-06
51	A0A1D6LLQ2	Putative RING zinc finger domain superfamily protein	Up	1.77628	3.7e-06
52	C0HI30	UDP-glucose 4-epimerase	Up	1.829	0.00266986
53	A0A1D6HKP7	Annexin	Up	1.51671	5.34e-05
54	A0A1D6L312	Peptidase,M50 family	Up	1.5421	0.000200293
55	A0A1D6N764	Aldose reductase	Up	1.52043	0.0226085
56	C0HFX6	3-oxo-Delta(45)-steroid 5-beta-reductase	Up	1.53707	0.00315633
57	A0A1D6LMW9	Endoplasmin-like protein	Up	1.59124	2.84e-06
58	Q6TM44	Germin-like protein	Down	0.60842	4.06e-05
59	A0A1D6M445	Pyruvate orthophosphate dikinase1	Down	0.61837	8.9e-06
60	B4FED9	Ycf54-like protein	Down	0.62909	0.000190762
61	Q41738	Thiamine thiazole synthase 1, chloroplastic	Down	0.64274	0.000317815
62	A0A1D6MRL7	Uncharacterized protein	Up	1.87886	0.00614054
63	C0HHU1	Uncharacterized protein	Up	2.21254	0.000233244

## Sheet: shared-proteins
Differentially expressed proteins shared by two varieties under drought stress
No.	Protein.ID	Description	SD609			SD902
			Fold change	Regulated.Stage	P value	Fold change	Regulated.Stage	P value
1	B6T2Y9	Chlorophyll a-b binding protein, chloroplastic	0.2282	Down	0.000514684	1.6849	Up	0.00180228
2	P06671	Chlorophyll a-b binding protein, chloroplastic	0.2433	Down	1.84e-07	1.70239	Up	4.53e-06
3	B4FQ80	Chlorophyll a-b binding protein, chloroplastic	0.28601	Down	3.16e-09	1.70467	Up	5.3e-08
4	B6SZT9	Chlorophyll a-b binding protein, chloroplastic	0.28805	Down	3.27e-08	1.68524	Up	2.05e-05
5	P12329	Chlorophyll a-b binding protein 1, chloroplastic	0.28289	Down	7.75e-07	1.75697	Up	3.95e-07
6	A0A1D6NLF1	Chlorophyll a-b binding protein, chloroplastic	0.2233	Down	2.33e-07	1.70218	Up	3.4e-06
7	B4G143	Chlorophyll a-b binding protein, chloroplastic	0.22356	Down	2.39e-07	1.70336	Up	3.6e-06
8	B4FUA1	Chlorophyll a-b binding protein, chloroplastic	0.27212	Down	6.04e-10	1.74238	Up	2.64e-08
9	B6SIX0	16.9 kDa class I heat shock protein 1	1.8358	Up	7.33e-05	1.82726	Up	0.00361424
10	B4G197	16.9 kDa class I heat shock protein 1	1.56702	Up	0.0126161	2.0212	Up	0.00359191
11	Q08275	17.0 kDa class II heat shock protein	1.9621	Up	0.0064193	2.06991	Up	0.00650754
12	B4F976	17.4 kDa class I heat shock protein	1.88342	Up	3.5e-06	2.16905	Up	1.73e-06
13	A0A1D6JXF4	17.4 kDa class I heat shock protein	1.94219	Up	9.3e-05	2.01813	Up	0.000592222
14	B4F9K4	17.5 kDa class II heat shock protein	1.92027	Up	0.000302111	1.65979	Up	0.00045425
15	P24631	17.5 kDa class II heat shock protein	2.1438	Up	0.0190964	3.11178	Up	0.0146794
16	C0PD31	17.6 kDa class II heat shock protein	1.93922	Up	0.000109067	1.56408	Up	0.0497308
17	O64960	23.6 kDa heat shock protein mitochondrial	1.54303	Up	0.00088283	1.60843	Up	0.000467423
18	C0PPG1	25.3 kDa heat shock protein chloroplastic	1.55927	Up	5.19e-06	1.74223	Up	0.000164447
19	Q41815	Heat shock protein 26	1.89223	Up	0.000146718	2.10026	Up	8.24e-05
20	K7TTJ0	Class IV heat shock protein	1.62071	Up	0.0194069	1.6621	Up	0.0484406
21	A0A1D6HP35	Glutathione reductase	1.55326	Up	0.00641614	1.55368	Up	0.0131935
22	A0A1D6HP44	Glutathione reductase cytosolic	1.66433	Up	0.000632759	1.64396	Up	0.00434897
23	B4G1T3	Chitinase chem5	1.63443	Up	0.0173894	1.63203	Up	0.00201927
24	P49094	Asparagine synthetase [glutamine-hydrolyzing]	1.9751	Up	0.00168046	1.69955	Up	0.0123765
25	A0A1D6PCS4	Asparagine synthetase [glutamine-hydrolyzing]	1.78528	Up	0.000751058	1.53811	Up	0.00207626
26	A0A1D6JZD6	Asparagine synthetase [glutamine-hydrolyzing]	1.68724	Up	0.000686519	1.58716	Up	0.000269204
27	Q42420	Protease inhibitor	2.59021	Up	2.81e-05	2.00161	Up	1.49e-05
28	A0A1D6MKX9	Protein phosphatase	0.60855	Down	0.0188512	0.63063	Down	0.010396
29	B6UH30	PEBP (Phosphatidylethanolamine-binding protein) family protein	1.69025	Up	0.000386137	1.565	Up	0.000201842
30	B4G019	Hydroxyproline-rich glycoprotein family protein	1.64824	Up	1.39e-05	1.55311	Up	1.16e-05
31	K7TPL8	NAD(P)-linked oxidoreductase superfamily protein	1.72821	Up	0.0195862	1.85506	Up	0.00895181
32	B4FTK0	Early nodulin-like protein 9	1.80058	Up	4.23e-05	2.23483	Up	0.000141789
33	A0A1D6DT56	NADPH-protochlorophyllide oxidoreductase	0.62433	Down	0.0144933	0.64106	Down	0.00388004
34	B6TDR4	NADPH-protochlorophyllide oxidoreductase	0.60138	Down	4.66e-05	0.6616	Down	0.000168584
35	C0PNZ8	SEC14 cytosolic factor family protein / phosphoglyceride transfer family protein	0.4571	Down	0.00149055	1.84669	Up	1.2e-06
36	A0A1D6MP26	SNF7 family protein	0.41681	Down	3.89e-06	0.46354	Down	1.66e-06
37	A0A1D6IZ49	Seed maturation protein	1.72093	Up	0.000767093	1.74893	Up	0.000508134
38	A0A1D6NG77	Adenine nucleotide alpha hydrolase-like superfamily protein	1.75596	Up	0.00190023	2.10613	Up	0.00154862
39	A0A1D6N1P5	Glucan endo-13-beta-glucosidase homolog1	3.13799	Up	0.000749735	1.77036	Up	0.000774733
