# Supplementary material for: Physiological and proteomic analyses revealed the response mechanisms of two different drought-resistant maize varieties
Source: BMC Plant Biol. 2021 Nov 4;21:513. doi: 10.1186/s12870-021-03295-w (PMC8567644; doi:10.1186/s12870-021-03295-w)
Supplement: Supplementary file 1 — Additional file 1: Table S1. Drought-responsive maize seedling leaf proteins observed specifically in tolerant variety SD609 and sensitive variety SD902, respectively; Differentially expressed proteins shared by two varieties under drought stress. Table S2. Corresponding genes of drought-stress responsive maize leaf identified proteins specific primers sequence. [file 12870_2021_3295_MOESM1_ESM.zip › Table S2.xlsx]

## Sheet: Sheet1
Corresponding genes of drought-stress responsive maize leaf identified proteins specific primers sequence
Protein ID	Protein name		Forward primer	Reverse primer
A0A1D6HP44	Glutathione reductase		TGTCCTATTTGCGACAGGGC	GTTACATCACCCACAGCCCA
A0A1D6DT56	NADPH-protochlorophyllide oxidoreductase		ATCGATCTCGCTGTCGTCAC	TACGCTAAGGAATGCCGTGT
B4FSD8	Plastocyanin reductase		TCACTTGCCTCTTGCCTCCA	CACTTGATCAGCAGATGGCAG
B1PEY4	Superoxide dismutase [Cu-Zn]		GGACGACGATGGACCTACAA	ACCGTGCGTCAGATTGTTTG
O80429	Ferredoxin-2		AGAGCTTCCTCAACGACAACC	CATGTGGTGGCACAAGACGAC
B4FQ80	Chlorophyll a-b binding protein		TGACCTTTAGGTGTCCGGATG	TCGGCAGGAACGAAAAAGAG
K7USR3	Magnesium-protoporphyrin IX monomethyl ester (oxidative) cyclase		GCCTTCCAGTTTTGCGACAG	CCAAACGCTGTTCAATGGCT
A0A1D6GU53	Oxygen-evolving enhancer protein 1-1		GAGAGGAGGAGGAATCGTGT	GTCAAACAGCCACTCTTCGTG
B6SSB9	Plastocyanin		CGGGAACCTACGGCTTCTAC	GATCGGCGGAGTACAAAGCA
B6TH55	Photosystem I reaction center subunit IV A		GATCCTAACACCCGTTACCCG	AAATCACACAGGAGCATGGGG
C0P7G8	Photosystem II repair protein PSB27-H1		TAGGCCAAATCCCAGCGAAG	AACACAGCTCGCATCACGTA
A0A1D6L5H8	Ferredoxin-NADP reductase		CATCGTGGCTGCGCTTTGG	GGTAGCGTTGGGGTCTTTGG
B4F976	17.4 kDa class I heat shock protein		CACAAGCCAGAACAGCCAAG	AAGGGGTCGAATGCGTTTCC
P08735	ZmActin (GRMZM2G046804)		CCATCACTGCCACACAGAAAAC	AGGAACACGGAAGGACATACCAG
